# Supplementary material for: Creutzfeldt-Jakob disease presenting as psychiatric disorder: case presentation and systematic review
Source: Front Neurol. 2024 Aug 29;15:1428021. doi: 10.3389/fneur.2024.1428021 (PMC11390469; doi:10.3389/fneur.2024.1428021)
Supplement: Supplementary file 1 [file Table_1.XLSX]

## Sheet: Sheet1
Publication	Age	Gender	Past Medical History	Initial Diagnosis	EEG	CT	MRI	PET scan	CSF study	Progressive Symptoms
Cumbler et al., 2009	81	Female	Waldenstroms Macroglobulinemia	Depression	Yes	No	Yes	No	Yes	Neuropsychiatric symptoms, myoclonus, extrapyramidal signs
Shiner et al., 2014	80	Female	Hypertension, Reflux esophagitis and rectal carcinoma	Depression	Yes	No	Yes	No	Yes	Neuropsychiatric symptoms, myoclonus, extrapyramidal signs, cerebellar manifestations, CST involvement
Wang and Wu, 2017	75	Male	Hypertension	Depression	Yes	Yes	Yes	No	Yes	Neuropsychiatric symptoms, extrapyramidal signs, CST involvement
Abudy et al., 2014	65	Male	None	Depression	Yes	No	Yes	No	Yes	Neuropsychiatric symptoms, cerebellar manifestations, CST involvement
Abudy et al., 2014	42	Male	None	Depression	Yes	No	Yes	No	Yes	Neuropsychiatric symptoms, cerebellar manifestations
Abudy et al., 2014	50	Female	None	Depression	Yes	No	Yes	No	Yes	Neuropsychiatric symptoms, extrapyramidal signs
Abudy et al., 2014	47	Female	None	Psychotic depression	Yes	No	Yes	No	Yes	Neuropsychiatric symptoms, extrapyramidal signs, cerebellar manifestations
Abudy et al., 2014	72	Female	None	Depression	Yes	No	Yes	No	Yes	Neuropsychiatric symptoms, extrapyramidal signs
Abudy et al., 2014	43	Female	"Sleep Abnormality"	Depression	Yes	No	Yes	No	Yes	Neuropsychiatric symptoms, cerebellar manifestations
Abudy et al., 2014	38	Male	None	Depression and PTSD	Yes	No	Yes	No	No	Neuropsychiatric symptoms, extrapyramidal signs
Jiang et al., 1999	68	Female	None	Depression	Yes	Yes	Yes	No	Yes	Neuropsychiatric symptoms, myoclonus, cerebellar manifestations, CST involvement
Restrepo-Martinez et al., 2019	54	Male	None	Depression	Yes	Yes	No	Yes	No	Neuropsychiatric symptoms, cerebellar manifestations
Yang et al., 2013	57	Male	None	Depression with psychotic syndromes	Yes	No	Yes	No	Yes	Neuropsychiatric symptoms, myoclonus
Klotz and Penfold, 2018	73	Female	Hypertension	Depression	Yes	Yes	Yes	No	Yes	Neuropsychiatric symptoms, myoclonus, extrapyramidal signs, cerebellar manifestations, CST involvement
Kurne et al., 2005	62	Male	None	Depression	Yes	No	Yes	No	Yes	Neuropsychiatric symptoms, extrapyramidal signs, cerebellar manifestations
Yang et al., 2010	34	Male	None	Depression with Wernicke encephalopathy	Yes	No	Yes	No	Yes	Neuropsychiatric symptoms, myoclonus, extrapyramidal signs, cerebellar manifestations, CST involvement
Jardri et al., 2006	50	Female	None	Depression with psychotic symptoms	Yes	No	Yes	No	Yes	Neuropsychiatric symptoms, cerebellar manifestations
Dervaux et al., 2001	36	Female	None	Depression	Yes	Yes	No	No	Yes	Neuropsychiatric symptoms, myoclonus, extrapyramidal signs, cerebellar manifestations
Azorin et al., 1993	57	Female	None	Pseudodemential depression	Yes	Yes	Yes	No	No	Neuropsychiatric symptoms, myoclonus, extrapyramidal signs, CST involvement
Azorin et al., 1993	59	Female	None	Pseudodemential depression	Yes	Yes	Yes	No	No	Neuropsychiatric symptoms
Azorin et al., 1993	76	Female	None	Pseudodemential depression	Yes	Yes	No	No	No	Neuropsychiatric symptoms
Tumani et al., 2002	66	Female	None	Pseudodemential depression	Yes	No	No	No	Yes	Neuropsychiatric symptoms, cerebellar manifestations
Salehian et al., 2021	48	Female	None	Depression	Yes	No	Yes	No	Yes	Neuropsychiatric symptoms, myoclonus, extrapyramidal signs, cerebellar manifestations, CST involvement
Liang et al., 2019	63	Female	None	Depression	Yes	No	Yes	No	Yes	Neuropsychiatric symptoms, myoclonus, extrapyramidal signs, cerebellar manifestations
Balushi et al., 2016	82	Female	None	Depression	Yes	No	Yes	Yes	Yes	Neuropsychiatric symptoms, extrapyramidal signs
Grande et al., 2011	80	Female	None	Adjustment disorder with depression	Yes	No	Yes	No	Yes	Neuropsychiatric symptoms, extrapyramidal signs, cerebellar manifestations
Vakilian et al., 2019	58	Female	Dementia	Dementia and depression	Yes	No	Yes	No	No	Neuropsychiatric symptoms, myoclonus, extrapyramidal signs, cerebellar manifestations, CST involvement
Milanlioglu et al., 2015	51	Female	None	Depression	Yes	No	Yes	No	Yes	Neuropsychiatric symptoms, myoclonus, extrapyramidal signs
Adapinar et al, 2011	47	Male	None	Depression, Manic disorder	Yes	No	Yes	No	Yes	Neuropsychiatric symptoms, myoclonus, extrapyramidal signs, cerebellar manifestations, CST involvement
Rodriguez-Martinez et al., 2012	74	Female	Hypertension and cataract surgery	Depression	Yes	Yes	Yes	No	Yes	Neuropsychiatric symptoms, extrapyramidal signs, cerebellar manifestations, CST involvement
Uneib et al., 2020	“Middle-aged”	Male	None	Depression	No	No	Yes	No	Yes	Neuropsychiatric symptoms, extrapyramidal signs, cerebellar manifestations
Bartlett et al., 2020	53	Male	None	Depression	Yes	No	Yes	No	Yes	Neuropsychiatric symptoms, extrapyramidal signs
Jacquin et al., 2014	61	Female	None	Depression	No	No	Yes	No	Yes	Neuropsychiatric symptoms, extrapyramidal signs, cerebellar manifestations
Muayqil and Siddiqui, 2007	58	Male	Hypertension and Hypercholesterolemia	Depression	Yes	No	Yes	No	No	Neuropsychiatric symptoms, myoclonus, extrapyramidal signs, cerebellar manifestations, CST involvement
Zaheer et al., 2007	55	Male	None	Depression	Yes	No	Yes	No	No	Neuropsychiatric symptoms, myoclonus, cerebellar manifestations
Patniyot and Patniyot, 2019	42	Male	Hypertension	Depression with psychosis	Yes	No	Yes	No	Yes	Neuropsychiatric symptoms, cerebellar manifestations
Ruiz et al., 2019	53	Female	None	Unspecified psychotic disorder	Yes	Yes	Yes	No	No	Neuropsychiatric symptoms, myoclonus, extrapyramidal signs
Dervaux et al., 2004	31	Male`	None	Psychosis	Yes	Yes	No	No	Yes	Neuropsychiatric symptoms, extrapyramidal signs, cerebellar manifestations, CST involvement
Li et al., 2011	82	Male	None	Psychosis	Yes	Yes	Yes	No	Yes	Neuropsychiatric symptoms, extrapyramidal signs, cerebellar manifestations,
Abudy et al., 2014	59	Female	None	Psychosis	No	No	Yes	No	Yes	Neuropsychiatric symptoms, extrapyramidal signs
Abudy et al., 2014	52	Female	None	Psychosis	Yes	No	Yes	No	Yes	Neuropsychiatric symptoms, extrapyramidal signs
Abudy et al., 2014	68	Male	Two car accidents with behavioral changes	Post-Traumatic Stress Disorder, Depression, Schizophrenia	No	No	Yes	No	No	Neuropsychiatric symptoms, extrapyramidal signs
Lendvai et al., 1999	45	Female	None	Bipolar I Disorder	Yes	No	No	No	Yes	Neuropsychiatric symptoms, myoclonus, extrapyramidal signs, cerebellar manifestations, CST involvement
